# Supplementary material for: Comparative Study of the Corrosive Behaviors of Rust Layers on Bronze Ware in Different Corrosive Environments
Source: Materials (Basel). 2025 Mar 19;18(6):1359. doi: 10.3390/ma18061359 (PMC11943919; doi:10.3390/ma18061359)
Supplement: Supplementary file 1 [file materials-18-01359-s001.zip]

Archive with 1 entries (1 files):
- materials-3505911-supplementary.pdf
